# Supplementary material for: Ancient Evolutionary History of Human Papillomavirus Type 16, 18 and 58 Variants Prevalent Exclusively in Japan
Source: Viruses. 2022 Feb 24;14(3):464. doi: 10.3390/v14030464 (PMC8953638; doi:10.3390/v14030464)
Supplement: Supplementary file 1 [file viruses-14-00464-s001.zip]

Archive with 3 entries (3 files):
- Tanaka_viruses_Figure S1.pdf
- Tanaka_viruses_Figure S2.pdf
- Tanaka_viruses_Table S1.pdf
